# Supplementary material for: Heart rate variability versus visual analog scale for objective and subjective mental fatigue detection: A randomized controlled trial
Source: PLOS Ment Health. 2025 Jan 24;2(1):e0000240. doi: 10.1371/journal.pmen.0000240 (PMC12798607; doi:10.1371/journal.pmen.0000240)
Supplement: S1 Data — (XLSX) [file pmen.0000240.s002.xlsx]

## Sheet: Sheet1 number
Filename	male-1 female-2	age	decade	continuous addition task-1 control-2	SHP1score_1	QOL_1	QOL_2	QOL_3	QOL_4	QOL_5	QOL_average	VAS_Recording1	POMSAH_Recording1	POMSCB_Recording1	POMSDD_Recording1	POMSFI_Recording1	POMSTA_Recording1	POMSVA_Recording1	POMSF_Recording1	POMSTMD_Recording1	VAS_Recording2	POMSAH_Recording2	POMSCB_Recording2	POMSDD_Recording2	POMSFI_Recording2	POMSTA_Recording2	POMSVA_Recording2	POMSF_Recording2	POMSTMD_Recording2	MeanHR-Recording1	MinHR-Recording1	MaxHR-Recording1	MeanHR-Recording2	MinHR-Recording2	MaxHR-Recording2	VLF (ms^2)-Recording1	VLF (ms^2)-Recording2	LF (ms^2)-Recording1	LF (ms^2)-Recording2	HF (ms^2)-Recording1	HF (ms^2)-Recording2	LF (n.u.)-Recording1	LF (n.u.)-Recording2	HF (n.u.)-Recording1	HF (n.u.)-Recording2	Total power (ms^2)-Recording1	Total power (ms^2)-Recording2	LF/HF ratio-Recording1	LF/HF ratio-Recording2
RC001	1	20	20	2	54	2	1.17	1	3	1	1.92	6.7	72	79	71	77	73	32	47	78	5.7	38	77	74	68	52	37	26	65	85.4618	67.1892	113.25	70.6973	56.6358	100.402	278.142	1174.38	3827.12	2590.37	1113.96	1678.86	77.4535	60.667	22.5443	39.3193	5219.32	5444.19	3.4356	1.5429
RC004	2	54	50	2	106	4.29	3.5	4	3.75	3.5	3.85	2.2	38	39	42	37	42	47	44	40	2.2	39	50	42	37	46	41	35	44	74.0756	67.1141	82.5083	71.3489	64.5161	84.317	62.5222	115.658	729.306	432.142	155.017	132.27	82.4536	76.5628	17.5258	23.4343	947.026	680.087	4.7047	3.2671
RC006	2	26	20	2	110	3.86	3.5	4	4.5	3.5	3.96	6.4	38	50	40	45	49	52	63	43	3.9	38	36	40	39	36	59	66	36	87.3918	79.4492	97.5293	73.5066	67.6285	85.1789	50.7368	28.7933	138.782	143.85	168.86	505.466	45.1081	22.1488	54.8845	77.8277	358.402	678.262	0.8219	0.2846
RC007	1	47	40	2	108	4.29	4.17	4	4.5	4.5	4.31	1.7	38	37	40	36	38	56	52	36	3.6	38	41	40	43	36	51	47	39	73.6993	65.5881	84.246	67.5183	61.262	81.2788	113.106	119.138	669.306	552.982	389.383	523.331	63.2066	51.3458	36.7718	48.5926	1172.02	1196.11	1.7189	1.0567
RC008	2	51	50	1	103	4	4	3.33	4.13	4	3.96	2.6	44	47	48	43	42	63	59	42	4.8	49	47	47	46	45	65	63	44	72.8204	62.409	79.6813	67.577	58.6281	81.5883	65.9115	171.63	139.66	315.44	251.072	123.12	35.7151	71.924	64.2067	28.0727	456.949	610.204	0.5563	2.5621
RC009	1	43	40	1	93	4	3.67	3.33	4	4	3.85	4.4	40	41	45	43	46	65	66	40	6.2	38	40	42	48	45	67	62	39	51.7648	45.3446	61.1122	47.2627	41.7653	55.8659	247.844	346.703	1106.3	954.419	563.863	1182.57	66.2363	44.6608	33.7596	55.3367	1918.07	2483.75	1.962	0.8071
RC010	2	51	50	1	123	4.14	4	3.33	4.13	5	4.08	0.9	38	38	40	41	33	56	51	36	4.8	38	38	40	39	37	53	59	37	74.1847	71.5649	79.2602	71.4896	66.2544	75.7002	23.3694	10.0062	37.3963	103.989	56.285	286.368	39.9148	26.6386	60.0756	73.3582	117.06	400.376	0.6644	0.3631
RC011	1	24	20	1	96	3.71	3.33	4	4	4	3.77	5.6	43	46	44	37	42	47	42	43	6.6	47	44	47	43	41	44	40	46	70.4449	63.2378	86.9061	65.135	58.3771	80.1496	43.3736	109.089	1038.59	938.276	309.351	420.189	77.0428	69.0605	22.9476	30.9274	1391.45	1467.72	3.3573	2.233
RC012	2	39	30	1	113	3.86	3.67	3	2.88	4	3.42	2.7	40	39	42	50	55	60	66	43	5.4	43	47	44	70	62	52	56	51	90.8958	81.4996	101.351	90.9697	81.8331	101.798	19.6706	87.3689	138.235	346.437	81.1042	63.7025	63.0135	84.4638	36.9707	15.5311	239.044	497.529	1.7044	5.4384
RC013	2	26	20	2	111	3.71	3.83	3.33	3.5	2	3.5	2.1	38	44	41	36	38	51	44	39	3.3	38	48	40	39	37	35	39	43	77.5418	65.8762	88.6525	73.0502	67.598	79.1766	90.2734	45.0879	707.098	592.903	361.303	365.395	66.1715	61.8704	33.8114	38.1295	1158.86	1003.39	1.9571	1.6226
RC014	2	27	20	2	96	3.29	3.5	3.67	3.13	3.5	3.35	1.9	50	59	55	46	46	55	59	51	4.3	50	62	55	54	53	41	47	56	81.733	75.4717	93.7207	79.4204	72.9217	94.1029	32.5698	19.3873	329.425	91.049	236.581	230.974	58.1949	28.2718	41.7935	71.7202	598.641	341.436	1.3924	0.3942
RC015	2	25	20	2	110	4.43	4	4	3.88	4	4.08	3.8	38	44	40	37	58	38	51	45	5.1	38	42	40	41	44	33	39	44	70.2496	61.8302	79.4071	72.2181	65.6024	90.1984	27.7267	124.759	924.135	235.887	458.034	304.96	66.8495	43.5956	33.133	56.3615	1410.14	665.839	2.0176	0.7735
RC016	2	65	60	2	85	3.86	3.33	2.67	3.25	3.5	3.38	0.8	38	41	40	37	45	60	51	38	4.8	38	44	41	43	42	53	56	40	60.102	56.4972	64.6691	58.4259	51.7241	65.4165	44.2069	129.544	76.6436	351.537	127.879	145.28	37.4737	70.7434	62.5242	29.2363	248.733	626.463	0.5993	2.4197
RC017	1	46	40	1	98	3	3.17	4	3.63	1.5	3.23	5.2	38	46	41	50	48	32	28	47	2.1	38	34	40	36	33	67	28	33	77.4465	68.8547	84.5309	70.7872	61.5132	88.0282	23.0989	67.9026	70.5606	310.977	50.6978	107.978	58.1352	74.2187	41.7701	25.7705	144.472	486.904	1.3918	2.88
RC018	2	36	30	2	93	3.71	3.5	3	4.25	3.5	3.73	1.8	38	47	42	34	44	51	44	40	2.8	38	48	41	37	42	48	37	41	62.5748	57.3504	73.5294	55.3127	50.5732	65.6886	65.565	37.3414	160.083	257.119	443.838	912.67	26.5032	21.9796	73.4814	78.0188	669.58	1207.15	0.3607	0.2817
RC019	2	60	60	2	77	3.57	2.67	2.33	2.38	2.5	2.77	2.1	45	41	40	50	46	34	32	47	7.5	38	42	40	50	45	33	25	45	84.1079	81.1908	96.8679	76.6878	71.4796	86.0585	5.1369	17.6125	46.0298	85.7378	241.355	359.083	16.01	19.262	83.9475	80.672	292.644	462.727	0.1907	0.2388
RC020	2	44	40	2	83	4.29	3.5	3.33	3.75	4	3.81	1.1	38	47	41	39	37	48	47	40	2.9	38	41	40	41	36	42	35	40	55.961	51.1683	64.13	49.8923	46.9704	53.9471	37.2105	113.168	384.775	343.546	562.683	1419.34	40.5936	19.4803	59.3628	80.4819	985.082	1876.72	0.6838	0.242
RC021	1	40	40	2	91	3.86	4	3	5	4.5	4.19	1.1	38	34	40	36	32	81	47	30	2.8	38	31	40	39	32	81	59	30	87.3146	75.9686	96.432	78.6061	63.2511	94.6372	23.7242	324.136	952.114	1737.69	106.58	417.116	89.927	80.6404	10.0665	19.3569	1082.49	2479	8.9333	4.166
RC022	2	38	30	2	90	2.86	2.83	4	4.38	2	3.38	6.1	38	51	40	48	40	40	37	44	3.3	38	41	40	37	40	44	35	40	77.5509	71.242	83.1255	71.8723	65.0195	92.3361	11.2324	25.6565	479.543	1082.01	70.5411	198.055	87.1712	84.5121	12.8229	15.4694	561.349	1305.96	6.7981	5.4632
RC023	1	64	60	1	107	3.71	3.83	3.67	4.5	4	4	1.5	58	58	53	46	64	63	66	54	5	50	55	58	57	42	62	64	50	64.4727	60.0601	68.1508	62.9838	60.2652	69.5572	24.0206	89.4056	108.311	206.507	48.2147	61.0404	69.1547	77.169	30.7842	22.81	180.642	357.009	2.2464	3.3831
RC024	1	31	30	2	107	3.29	2.83	3.33	3.75	2.5	3.27	5.8	59	62	57	59	65	45	47	61	8.4	64	62	60	73	60	44	47	65	69.5611	62.8536	81.0592	61.7431	55.0055	74.7012	104.434	52.8331	211.589	483.1	250.286	901.815	45.809	34.8733	54.1871	65.0988	566.327	1438.14	0.8454	0.5357
RC026	2	26	20	1	109	3.86	2.5	4	3.5	3.5	3.42	1.8	39	47	48	41	40	51	56	43	7.4	40	56	45	52	42	48	49	46	66.0698	58.4226	77.1803	60.1271	53.7924	68.2749	57.4915	38.8569	779.699	354.006	249.876	191.727	75.7282	64.8327	24.2692	35.1129	1087.09	584.887	3.1203	1.8464
RC027	2	37	30	2	109	3.71	3.83	4.33	3.63	3	3.73	5.1	43	45	41	48	44	66	63	40	5.1	40	38	40	41	41	72	68	35	76.7246	66.83	87.007	66.0031	58.6396	84.3407	34.1966	57.1275	1070.08	1749.61	768.693	1918.73	58.1911	47.6715	41.8016	52.2794	1873.1	3727.27	1.3921	0.9119
RC028	2	27	20	1	106	3	2.67	3.33	3.75	2	3.12	7.3	56	70	52	61	64	41	54	62	5.8	41	51	43	48	50	44	44	47	72.8749	63.2111	80.2354	70.0226	62.2407	78.0437	88.7484	18.1084	433.891	1209.45	114.921	183.092	79.0558	86.843	20.9388	13.1467	637.591	1410.8	3.7756	6.6057
RC029	2	45	40	2	96	3.57	2.67	3.33	3.75	3.5	3.38	3.8	45	53	53	37	51	49	49	49	6.8	40	50	48	57	41	49	39	46	65.9811	58.7774	73.5294	57.018	51.0117	67.6133	58.9798	165.844	395.831	310.685	262.834	883.084	60.0869	26.0231	39.898	73.9674	717.745	1359.73	1.506	0.3518
RC030	2	62	60	1	101	3	3.17	3.67	3.63	2.5	3.27	1.5	50	73	59	45	50	51	61	56	3.6	48	68	57	46	59	55	61	55	55.0407	52.1376	57.6701	57.3079	50.6244	64.5856	7.6158	243.467	94.7352	318.915	105.654	64.9774	47.2723	83.0658	52.7206	16.9243	208.019	627.397	0.8967	4.9081
RC031	2	24	20	1	119	3.86	3.17	4	3.75	4	3.69	1.2	38	53	45	37	45	52	54	43	5.4	39	50	40	50	48	38	42	46	67.1094	59.3589	78.9474	68.5855	60.9385	77.1407	57.987	80.7725	754.738	532.033	3591.3	1242.64	17.3537	29.9782	82.5747	70.0186	4407.13	1855.51	0.2102	0.4281
RC033	2	63	60	2	107	3.86	3.5	3.33	3.63	3	3.58	3.6	43	39	43	39	44	62	54	39	3.4	38	36	42	37	44	67	54	36	79.5945	76.2583	81.9001	69.7788	67.3401	72.2717	3.0369	22.439	19.9941	20.8738	34.1451	69.2216	36.9164	23.1549	63.0445	76.7864	57.1973	112.587	0.5856	0.3016
RC034	1	52	50	1	106	3.86	3.83	4	3.63	4	3.81	3.8	42	44	42	41	44	63	54	40	3.1	43	44	42	45	44	61	54	41	55.769	49.7347	65.7895	60.214	53.5619	70.8885	92.4285	243.774	1523.92	1037.83	654.924	219.14	69.938	82.5165	30.0567	17.4236	2271.39	1501.5	2.3269	4.7359
RC035	2	40	40	2	114	4.14	3.67	4	4.25	4	4.04	5.2	38	41	40	39	37	45	37	39	2.8	38	41	40	37	37	48	35	39	73.3301	66.5041	84.0101	68.7667	57.2329	76.3359	51.5996	38.0275	98.2857	418.561	75.5272	147.892	56.4731	73.8841	43.3965	26.1057	225.639	604.538	1.3013	2.8302
RC036	2	43	40	2	91	3.29	2.83	3.33	3.25	2.5	3.12	5.8	62	59	57	66	58	53	56	60	2.3	46	61	50	52	49	55	54	50	77.3681	69.6056	84.9858	62.6144	58.4454	70.5384	45.126	74.532	426.509	495.877	197.867	649.365	68.3094	43.2934	31.6902	56.6939	669.504	1219.92	2.1555	0.7636
RC037	2	42	40	2	99	2.29	2.67	3.33	3.25	2.5	2.81	4.2	43	55	43	57	53	44	44	50	5.3	44	45	40	62	48	48	44	47	82.0457	72.692	91.2686	73.2628	69.0608	79.2184	28.4887	7.9704	115.07	170.454	56.5776	147.93	67.0344	53.5157	32.9594	46.4442	200.147	326.482	2.0338	1.1523
RC038	2	43	40	1	109	3.71	3.67	4.33	3.13	4	3.62	4.6	39	47	40	37	38	59	54	38	8.3	38	48	40	41	40	48	56	41	76.7787	69.1722	86.6551	75.4173	70.7714	86.8307	22.4847	17.9312	136.246	75.6002	89.7005	34.334	60.2964	68.7553	39.6975	31.2253	248.445	127.887	1.5189	2.2019
RC039	1	47	40	2	115	4	4.33	3.67	3.75	3.5	3.92	2	39	40	41	41	40	61	54	38	5.4	38	43	41	50	38	48	52	42	61.2159	56.1377	68.4463	55.541	50.813	61.703	100.082	84.3665	606.803	784.792	141.534	276.842	81.0831	73.8607	18.9122	26.055	848.453	1146.9	4.2873	2.8348
RC041	1	28	20	1	75	3.71	1.67	1	3.13	2	2.62	1.6	86	67	82	57	59	41	28	74	3	92	67	86	73	63	33	28	82	69.5949	62.0091	77.3196	63.1077	55.535	71.4116	16.2005	77.5789	535.99	1113.41	228.059	495.462	70.1355	69.1808	29.8421	30.7852	780.421	1687	2.3502	2.2472
RC042	1	28	20	1	96	2.71	3	3	2.5	2	2.69	7.1	40	53	51	46	48	32	28	49	5	39	53	49	48	49	32	26	51	77.9941	64.5717	96.6806	72.713	60.6919	87.5146	209.477	94.9863	1069.16	781.899	178.222	221.187	85.6813	77.9182	14.2825	22.0418	1457.31	1098.47	5.999	3.535
RC043	1	36	30	1	110	4	3.83	4	3.63	3.5	3.81	1.5	38	43	45	37	44	59	54	40	2.7	38	43	42	41	41	59	57	39	79.103	73.1172	84.0572	74.0358	68.9022	83.7755	45.2659	51.5769	227.817	459.925	49.3029	100.436	82.1853	82.0426	17.7861	17.916	322.466	612.17	4.6208	4.5793
RC044	2	31	30	2	115	3.57	3.17	3.67	2.75	4	3.27	3.3	41	50	43	45	42	47	59	44	5.6	38	42	43	46	40	42	54	43	64.083	57.3723	72.4288	62.3455	55.7414	76.5501	87.1043	55.9002	942.06	439.195	281.16	459.672	76.9004	48.8383	22.9511	51.1154	1312.14	955.183	3.3506	0.9555
RC045	1	26	20	1	68	3	2.67	3	3.38	2	2.96	3.3	42	56	54	45	46	48	42	49	7.2	40	68	53	61	46	44	35	54	86.5096	71.6393	97.7836	80.7838	65.775	96.432	58.2444	72.7886	1131.55	1422.45	169.893	296.387	86.929	82.7562	13.0517	17.2434	1359.94	1791.63	6.6604	4.7993
RC046	2	51	50	2	95	3.29	3.17	3	3.13	3.5	3.19	6.1	51	48	53	54	49	52	54	51	7.2	46	48	52	54	46	49	49	49	101.549	92.0528	108.696	92.8325	84.1515	99.5355	14.0332	6.2824	157.208	77.633	20.3094	47.7295	88.5585	61.924	11.4407	38.0714	191.552	131.651	7.7406	1.6265
RC047	2	58	50	2	112	4.43	4	4.33	4	3.5	4.12	5.1	38	39	40	37	44	53	47	39	7.3	38	36	41	37	38	60	51	36	59.2944	55.6896	64.6412	57.4367	53.802	60.5938	23.4751	22.0761	34.3137	84.2553	144.761	149.58	19.154	36.0313	80.8063	63.9671	202.621	255.915	0.237	0.5633
RC048	2	29	20	1	105	3.57	3.17	3.67	3.88	3.5	3.58	2.6	39	55	51	43	46	56	59	45	7	38	61	51	70	48	49	59	52	74.7455	69.2521	79.8085	68.9847	61.287	77.7202	19.7648	26.9406	142.523	943.528	512.197	564.826	21.7673	62.55	78.2269	37.4444	674.523	1535.38	0.2783	1.6705
RC049	2	56	50	1	109	4.29	4.83	3	4.13	5	4.27	2.2	39	35	41	36	38	78	71	32	3.7	38	33	40	41	45	76	63	34	58.6131	54.2103	65.7174	56.9597	51.9841	66.9195	46.1625	35.1426	221.483	135.975	409.813	532.942	35.0823	20.3239	64.9133	79.6579	677.487	704.181	0.5404	0.2551
RC050	2	52	50	1	116	4.14	4.33	3.67	4.25	4.5	4.19	6.7	43	36	41	46	40	70	68	37	7.2	38	35	40	52	36	70	68	35	84.1173	73.1886	91.13	76.8318	70.9891	88.7049	15.6037	28.5087	155.806	200.988	85.5708	103.152	64.5301	66.0683	35.4408	33.9079	257.051	332.721	1.8208	1.9485
RC051	2	45	40	1	102	3.29	3	3.33	3.63	2.5	3.27	2.1	38	48	46	48	45	44	51	46	6	40	55	46	57	48	42	44	49	78.1169	71.5137	87.0827	72.6275	65.6312	79.9361	30.6619	39.0776	119.773	200.192	127.597	273.172	48.4057	42.2826	51.5674	57.6967	278.099	512.539	0.9387	0.7328
RC052	1	45	40	2	99	4	4	3.67	3.88	3.5	3.88	3.5	38	41	41	39	38	62	57	37	5.5	38	38	40	46	42	54	50	40	76.1259	72.4463	81.0592	70.2199	65.1466	74.9251	10.2414	6.4276	271.532	255.035	14.0938	25.6346	95.0627	90.865	4.9342	9.1332	295.876	287.102	19.2661	9.9489
RC053	2	58	50	1	101	4.29	3.33	4	4.38	3.5	4	4.2	38	42	40	34	40	47	51	39	7.2	39	51	40	57	48	37	51	48	74.4842	70.028	77.3196	83.2141	75.815	94.4882	2.6161	30.5533	76.0384	243.407	144.865	78.478	34.4045	75.6173	65.5458	24.3801	223.629	352.447	0.5249	3.1016
RC054	1	20	20	1	91	3.57	3.33	4	3.13	4.5	3.5	3.5	40	56	43	45	45	41	42	47	4.4	38	52	40	45	42	39	30	45	72.9197	57.9262	86.3807	69.5268	60.8026	86.7804	338.231	296.81	1979.33	1489.28	181.029	179.983	91.6198	89.2135	8.3795	10.7817	2498.6	1966.15	10.9338	8.2745
RC055	2	42	40	1	78	3	1.83	2	2.63	3	2.5	6	80	42	66	62	68	35	39	69	7.6	68	42	59	70	59	37	35	63	59.2158	52.2557	68.7758	62.4587	57.7812	71.5649	178.364	39.3941	1768.88	679.478	726.367	206.921	70.8865	76.6366	29.1086	23.3381	2673.73	926.017	2.4352	3.2838
RC056	1	60	60	1	117	4.14	3.67	3.33	4	3	3.81	2	42	47	43	37	41	48	52	42	5	38	41	40	54	49	54	50	43	67.6564	62.6436	77.5996	72.1023	65.0759	83.6353	12.5129	96.3843	210.526	515.51	33.2908	33.1735	86.3223	93.944	13.6503	6.0454	256.397	645.126	6.3239	15.5398
RC058	2	65	60	1	96	3.43	2.5	3	3.75	2.5	3.19	4.7	39	48	47	52	59	48	75	49	4.6	38	47	43	52	49	40	63	47	76.4201	71.7189	82.8958	72.5636	66.9195	79.9787	53.478	38.4806	92.0905	147.564	104.561	100.262	46.8164	59.5362	53.1562	40.4516	250.184	286.337	0.8807	1.4718
RC059	2	50	50	1	82	3.71	2.83	3	3.75	4	3.46	6.9	52	58	57	41	51	55	56	52	8.2	52	53	61	41	45	55	54	51	76.9171	68.0118	88.3132	78.3403	70.5384	88.3132	19.7891	40.364	271.43	357.499	159.105	83.8882	63.0139	80.9907	36.937	19.0047	450.534	481.772	1.706	4.2616
RC060	2	31	30	2	121	4.14	3.5	3.33	4.25	4	3.92	2.4	41	41	44	41	38	62	51	39	3.4	38	39	40	36	36	60	42	35	69.6237	63.9932	78.1047	68.2036	63.0385	78.9889	30.8518	50.1419	99.2777	171.802	150.337	125.545	39.4067	57.1993	59.6738	41.7987	282.783	350.498	0.6604	1.3684
RC061	2	30	30	1	100	3.57	2.83	3.67	3.25	3.5	3.31	2.9	38	42	43	46	46	52	59	42	4.1	38	41	42	45	38	55	59	39	94.2006	83.1947	108.538	82.7272	72.7449	100.942	97.7384	45.8245	664.765	448.739	198.526	285.282	76.9998	61.1308	22.9953	38.8633	961.072	779.889	3.3485	1.573
RC062	1	53	50	1	83	3.14	2.17	2.67	2.63	1.5	2.58	0.7	57	62	61	52	60	44	45	60	4.9	38	50	45	62	44	54	40	46	63.5582	60.4595	71.7017	56.3348	52.7797	63.3312	54.0791	43.2115	79.0995	404.417	123.013	166.792	39.0844	70.7819	60.7829	29.1923	256.46	614.569	0.643	2.4247
RC063	1	27	20	2	107	3.71	3.17	3.33	4	4	3.65	2.4	57	44	48	43	57	56	59	49	1.4	40	44	40	43	38	55	59	40	99.746	88.6263	121.016	75.6502	59.5395	92.2226	10.5808	267.492	318.424	1348.69	144.283	1199.73	68.6748	52.8222	31.1176	46.9881	474.251	2820.76	2.2069	1.1242
RC064	1	59	50	2	92	3.71	3.17	3.33	3.88	3.5	3.58	3.5	39	49	45	37	42	44	52	44	3.2	39	46	40	39	34	41	47	41	72.7647	59.4766	93.1677	65.9378	59.2768	72.3589	402.782	40.7598	1066.06	302.921	415.746	350.761	71.9218	46.2916	28.0483	53.6023	1885.03	695.136	2.5642	0.8636
RC065	2	54	50	1	87	4.14	3.83	3.33	3.75	3	3.77	4.2	43	45	46	43	41	56	61	42	6.3	43	47	44	46	46	45	49	46	51.2079	46.0193	57.0994	49.8604	43.802	59.8802	377.736	852.587	985.629	2204.55	1259.04	1415.6	43.8991	60.8952	56.0766	39.1024	2622.95	4472.82	0.7828	1.5573
RC066	1	38	30	2	111	4	4.17	4.33	4	4	4.08	3.2	38	34	40	37	36	62	62	35	3.3	38	35	40	39	36	61	71	35	77.1725	72.5865	82.0793	74.4124	69.1404	80.429	9.5453	27.7629	84.9069	204.252	41.9708	86.5058	66.8628	70.2056	33.0513	29.7339	136.532	318.697	2.023	2.3611
RC067	2	30	30	2	93	3.43	3	4	3.63	2.5	3.38	6.6	57	67	52	55	58	65	61	55	9	57	65	60	66	68	55	51	63	93.0703	82.012	111.94	90	81.367	113.895	40.477	98.3035	511.207	396.499	408.213	519.115	55.5975	43.2954	44.3962	56.6844	959.954	1014.1	1.2523	0.7638
RC068	2	23	20	2	110	3.71	3.33	4	3.5	3.5	3.58	7.2	39	50	45	46	44	56	59	43	7.4	39	53	48	62	51	37	47	52	91.5902	84.6262	97.6562	89.6251	80.2139	100.167	22.0528	18.6277	76.4392	134.143	8.9245	61.7757	89.5329	68.2276	10.4532	31.4202	107.428	215.239	8.5651	2.1715
RC069	1	26	20	1	104	2.86	2.33	2.67	3	2	2.69	2.2	39	53	47	41	55	56	62	46	4.1	38	50	41	41	45	62	54	40	99.8246	90.2256	106.232	97.1642	86.1574	111.524	3.4837	35.6312	74.6332	550.568	43.963	90.5276	62.9284	85.8696	37.0683	14.1192	122.084	676.799	1.6976	6.0818
RC070	2	42	40	1	90	3	3	2.67	3.63	3	3.15	3	44	42	50	46	50	52	51	46	5.9	51	53	50	55	55	45	49	54	95.9613	90.4432	103.699	86.3722	74.0924	95.4502	31.9591	74.2415	42.4795	195	29.0749	72.0769	59.2784	72.9667	40.5728	26.9703	103.62	341.486	1.461	2.7054
RC071	2	37	30	1	96	3.57	3.17	3.33	3.25	3	3.31	2.1	38	42	40	45	40	51	49	40	6.9	38	45	40	55	44	33	30	46	84.0268	75.4337	93.4288	76.1044	67.325	87.108	25.6162	60.9712	214.641	580.226	192.558	429.895	52.709	57.4257	47.2861	42.5473	432.835	1071.37	1.1147	1.3497
RC073	1	23	20	1	105	4.14	3.67	4	3.25	4	3.73	3.5	38	47	40	45	37	37	45	43	6.9	38	46	40	45	41	36	35	44	75.7992	67.4157	94.9968	74.9992	64.1711	91.5471	98.5005	51.4594	239.821	654.576	70.9892	87.3277	77.1533	88.225	22.838	11.7702	409.338	793.399	3.3783	7.4956
RC074	1	30	30	2	105	4.71	4.67	5	5	3	4.69	1.4	49	44	40	41	42	61	50	41	0.9	47	40	41	37	37	52	47	40	54.0031	50.2008	65.7519	54.3279	47.672	64.1437	122.186	586.266	849.939	1741.79	382.94	688.568	68.9368	71.6653	31.0594	28.3308	1355.11	3016.72	2.2195	2.5296
RC075	2	46	40	1	91	3	2.17	2.33	3.75	2	2.88	1.9	49	53	54	48	50	41	35	53	5.2	49	55	52	54	51	45	37	53	71.1177	64.8228	77.0812	65.8848	61.0128	74.9251	80.8192	84.3941	377.058	324.324	93.1443	139.179	80.1793	69.9204	19.8066	30.0055	551.088	548.241	4.0481	2.3303
RC076	1	22	20	1	111	4.43	4	4.33	4.25	3.5	4.19	6	39	40	40	37	40	51	50	39	7.4	38	43	40	43	38	47	38	41	93.6626	85.4701	104.022	82.0665	66.357	93.4871	47.3193	64.9675	337.216	1349.7	123.888	112.23	73.128	92.3141	26.8661	7.6761	508.451	1527.04	2.7219	12.0262
RC078	1	29	20	2	60	5.29	2.33	2.67	3.63	3.5	3.23	6.3	49	53	57	59	48	51	42	53	5.7	38	46	44	52	42	44	35	45	79.1192	67.4764	90.2799	63.3086	56.8828	82.4629	33.6408	226.171	624.211	2665.56	89.7257	226.908	87.4212	92.1473	12.5661	7.8441	747.668	3118.89	6.9569	11.7473
RC079	1	31	30	1	106	2.86	3	3.666	3.38	2	3.08	2.5	64	70	60	59	65	48	62	64	5.6	61	65	62	57	61	52	62	61	67.1886	53.7634	86.3807	58.1869	48.4418	87.6424	553.726	168.494	3661.03	3675.14	1634.94	2995.11	69.1277	55.0942	30.871	44.8998	5849.77	6839.15	2.2392	1.227
RC080	1	49	40	2	89	3.29	3	3	3	2.5	3.04	6.1	62	53	50	62	48	33	40	58	7.5	57	50	43	57	56	32	28	55	72.5588	67.2043	80.5585	64.3841	60.7042	71.9424	100.606	116.639	231.978	303.851	39.3044	54.8002	85.5085	84.5982	14.4879	15.2574	371.898	475.81	5.9021	5.5447
RC081	1	32	30	1	104	3.43	3.33	3.67	3.5	1.5	3.31	8.4	50	73	48	70	63	44	59	60	4.2	49	74	56	77	55	40	40	63	86.1508	80.2783	95.8773	83.6774	77.9626	95.3895	36.3374	25.6643	312.925	288.48	63.8356	31.0283	83.0543	90.2871	16.9428	9.7111	413.109	345.178	4.9021	9.2973
RC082	1	41	40	2	107	4.14	3.67	3.33	3.25	3.5	3.62	2.3	39	44	40	39	36	65	62	39	6.4	40	38	43	39	49	63	54	39	80.2958	60.9137	95.7243	73.9862	61.1122	87.4126	437.711	147.064	4186.6	1665.88	321.562	252.876	92.8657	86.808	7.1328	13.1772	4945.94	2066.1	13.0196	6.5877
RC083	2	48	40	2	101	4.43	3.83	3	4.63	4	4.15	0.7	43	44	44	36	41	65	59	39	0.6	39	38	40	37	35	69	59	34	68.1097	60.1323	78.2881	62.5706	57.3175	73.3838	108.857	25.3259	566.722	192.812	115.077	144.436	83.1125	57.1703	16.8765	42.8265	790.73	362.585	4.9247	1.3349
RC084	2	50	50	2	112	3.71	3.5	3.67	3.88	4	3.73	3.1	44	47	44	43	50	56	54	44	4.1	40	45	43	48	49	53	51	44	49.6537	46.9925	52.7241	44.9887	39.6249	51.5375	92.6505	338.07	140.435	921.355	645.613	1496.21	17.8629	38.0969	82.1201	61.8666	878.832	2756.52	0.2175	0.6158
RC085	2	60	60	2	100	3	2.83	3	3.25	3	3.04	3.1	48	53	53	43	46	47	49	49	5.9	38	47	43	39	40	49	49	41	89.9556	87.4891	93.081	90.632	85.6409	94.7568	0.9658	2.6378	20.5253	38.1795	16.5939	18.5676	55.2589	67.2748	44.6747	32.7173	38.1097	59.3894	1.2369	2.0562
RC086	1	50	50	1	113	3.43	3.17	4	3.63	4	3.54	2.2	50	55	46	54	46	55	62	49	5.1	38	46	41	45	46	52	42	42	81.3345	72.324	92.1659	80.7241	70.922	92.3077	60.2701	96.7755	407.44	312.651	40.1081	51.951	91.0348	85.7479	8.9614	14.2481	507.835	461.392	10.1586	6.0182
RC089	1	35	30	1	115	4.14	3.67	2.67	3.38	4	3.62	2.4	39	53	43	39	34	50	52	42	4.2	39	52	42	46	38	44	45	44	75.536	66.3277	96.0922	68.9402	59.1833	87.0322	226.102	199.932	1422.2	1388.02	204.866	430.376	87.3983	76.3298	12.5896	23.6672	1853.36	2018.38	6.9421	3.2251
RC090	2	36	30	1	103	3.43	3.33	3.67	3.5	3	3.42	7.3	44	44	48	46	51	41	47	48	8.8	40	45	47	48	46	33	42	48	79.1914	75.8725	86.4304	73.2063	67.325	82.8958	11.0213	17.7724	146.251	183.992	95.8195	426.299	60.4088	30.1418	39.5781	69.8369	253.124	628.194	1.5263	0.4316
RC091	1	29	20	1	102	3.14	3.5	4	3	3	3.27	6.7	42	58	53	59	49	52	64	51	7.1	39	55	50	55	52	47	59	50	73.4277	63.3981	83.1025	66.1462	58.3658	85.7143	53.0793	36.817	653.028	1170.3	201.948	830.727	76.3776	58.4824	23.6197	41.5132	908.079	2037.93	3.2336	1.4088
RC092	1	55	50	2	107	2.57	2.33	3	2.63	1.5	2.5	6.7	68	62	69	66	71	43	59	70	3	43	38	48	41	37	65	74	39	90.5375	70.6427	101.249	83.9365	66.9344	100.502	91.1167	94.4153	1838.86	1673.41	200.577	276.469	90.1632	85.8174	9.8347	14.1781	2130.6	2044.39	9.1679	6.0528
RC093	2	29	20	1	102	3.57	2.67	3.67	3.63	4	3.42	6.3	52	53	55	50	46	37	47	54	8.1	39	41	43	50	45	40	39	45	64.9734	58.9855	76.3553	64.3515	59.2651	74.2207	81.548	110.858	180.576	406.308	334.707	214.584	35.026	65.3666	64.9225	34.5222	597.096	732.442	0.5395	1.8935
RC094	1	24	20	1	97	3.86	3.17	3	3.63	3	3.46	4.7	38	44	40	43	38	33	42	44	5.2	38	44	40	48	36	33	28	44	66.6911	57.2519	81.3008	62.5737	56.8289	73.7282	176.444	100.563	1899.45	646.234	295.394	177.901	86.535	78.3998	13.4575	21.5826	2371.45	924.843	6.4302	3.6325
RC095	1	58	50	1	93	3.43	2.33	2.33	3.88	2.5	3.12	2.2	44	46	49	54	46	45	52	48	2.7	38	49	45	46	48	37	42	47	82.9936	75.2445	94.1915	69.4921	64.1849	82.2143	46.522	83.1254	331.025	151.977	595.745	260.928	35.7126	36.7893	64.2719	63.1632	973.435	496.227	0.5556	0.5824
RC096	1	38	30	1	94	3.71	3.67	4	2.63	3	3.35	6	53	64	50	55	57	56	57	54	8.3	63	67	52	79	55	50	42	62	87.402	81.3229	96.743	74.9738	63.416	93.3998	37.5243	123.014	155.218	831.927	71.495	176.865	68.4591	82.4414	31.5331	17.5268	264.255	1132.13	2.171	4.7037
RC097	1	53	50	1	95	4.14	4	3.33	4	4	3.96	1.8	38	41	41	39	38	61	42	37	4.6	38	41	40	52	38	47	47	42	69.9182	63.9386	80.1496	70.9548	62.9987	82.85	40.958	107.038	399.492	760.298	62.4732	50.0632	86.4655	93.8212	13.5216	6.1778	502.983	917.407	6.3946	15.1867
RC098	1	26	20	1	99	3.43	3.83	4.33	4	3.5	3.81	1.5	45	38	44	45	42	65	50	40	3.9	38	35	42	41	40	61	47	37	61.1063	56.2535	67.3552	53.9206	48.6302	58.1959	37.7953	46.5456	384.611	84.0067	180.276	274.443	68.0792	23.4205	31.9102	76.5128	602.743	405.235	2.1335	0.3061
RC101	2	33	30	2	124	4.86	4.5	5	4.75	5	4.77	1.7	38	42	40	36	36	63	51	35	1.3	38	41	40	36	37	42	63	39	79.7736	67.3703	91.9279	66.806	60.4595	85.0099	199.58	270.165	1811.6	1225.22	136.835	176.415	92.9722	87.4117	7.0225	12.5861	2148.12	1671.83	13.2393	6.9451
RC102	1	48	40	2	121	4.43	4.5	3.33	3.5	5	4.08	1.3	38	32	40	36	34	76	74	31	3.4	38	34	40	43	34	70	74	33	85.5737	76.6675	93.8673	66.8027	58.5023	74.6083	58.2081	189.412	398.526	1121.65	58.3864	443.183	87.2178	71.6732	12.7779	28.3192	515.141	1754.37	6.8257	2.5309
RC103	1	37	30	2	84	3.86	3.33	1.67	3.38	3	3.27	1.8	42	55	41	61	46	58	74	46	0.7	39	59	41	57	44	47	62	47	77.0755	72.7449	86.1079	69.3364	64.4607	82.4176	5.8214	16.2595	60.7896	197.63	141.718	153.433	30.0119	56.2931	69.9661	43.7039	208.373	367.333	0.4289	1.2881
RC104	2	27	20	1	85	3.14	3	3	3.13	3.5	3.12	4	38	45	40	34	40	34	25	42	4.8	38	44	40	37	37	33	25	42	70.9047	58.5023	85.7143	70.6297	63.8298	80.5585	76.2776	15.1918	5711.69	224.239	617.557	314.836	90.2391	41.5931	9.7568	58.3974	6405.78	554.318	9.2489	0.7122
RC105	2	54	50	2	111	3.86	4	3.67	4	4	3.92	1.5	43	48	47	52	46	47	51	47	1.1	38	39	41	41	40	53	42	39	62.566	59.3472	65.8906	56.8498	53.6289	63.1579	11.4708	68.1905	119.147	324.599	174.248	403.311	40.5988	44.5535	59.3741	55.3574	304.946	796.749	0.6838	0.8048
RC106	1	52	50	2	109	4.57	4.5	3.67	4.63	4.5	4.46	0.4	38	35	40	36	37	69	66	33	1.3	38	37	40	36	36	52	62	37	78.1422	71.3097	88.4695	69.3604	63.8298	80.1282	31.3714	167.734	391.086	394.847	19.4546	43.99	95.2608	89.9589	4.7388	10.0223	441.913	606.654	20.1024	8.9759
RC107	2	45	40	1	108	4.14	3.33	3	4	3.5	3.73	5.2	43	47	47	43	45	44	39	46	7.1	40	50	50	45	46	45	42	47	60.7096	55.2486	71.2082	54.4684	50.2934	61.212	298.455	138.997	442.345	662.51	336.307	341.179	56.7988	66.0009	43.1831	33.9891	1077.25	1142.79	1.3153	1.9418
RC108	2	59	50	2	97	3.29	2.67	3	2.63	3	2.88	1	38	44	40	36	44	35	32	43	3.8	38	42	40	39	40	33	27	43	87.8335	84.6024	91.9118	79.4189	75.8917	83.8223	2.3872	12.2326	11.5971	37.4408	15.3778	26.3634	42.9453	58.6397	56.9456	41.2903	29.3914	76.0816	0.7541	1.4202
RC109	1	39	30	2	82	2.86	3.33	3	3	2	2.96	3.1	62	64	62	55	59	55	54	60	2.6	57	59	65	54	53	54	50	58	90.5949	82.1468	95.4502	67.7781	58.1846	79.2393	14.0817	187.4	247.569	1006.01	46.1136	258.486	84.2845	79.546	15.6993	20.4387	307.812	1452.09	5.3687	3.8919
RC111	2	29	20	2	120	4.29	2.83	4.33	3.75	3	3.69	2.5	39	38	40	43	38	51	63	39	2.9	38	41	40	43	38	48	63	40	83.8654	75.4337	95.7243	77.1298	66.1959	92.393	67.4687	64.4571	188.143	411.631	285.33	691.98	39.7322	37.2699	60.2562	62.6532	540.996	1168.92	0.6594	0.5949
RC113	2	45	40	1	91	3.57	2.67	3	3.63	3	3.27	5.2	44	48	50	50	50	45	37	49	4.9	41	50	50	46	45	45	37	47	77.8187	72.8863	82.8043	63.2107	57.7923	67.3401	10.5092	25.087	136.585	146.808	211.394	290.43	39.24	33.5669	60.7323	66.4053	358.585	462.447	0.6461	0.5055
RC114	1	59	50	2	100	3.57	3.5	3.67	2.88	4	3.38	4.4	38	44	42	41	45	36	35	45	6.1	38	46	40	39	40	33	28	44	64.8294	58.3544	75.3012	65.4915	59.7015	81.8554	110.769	65.0751	831.473	355.546	311.32	186.398	72.7434	65.5871	27.2366	34.3845	1253.79	607.173	2.6708	1.9075
RC115	2	64	60	2	112	4.43	4.33	4	4.13	4.5	4.27	5.7	39	39	40	34	37	48	47	38	6.3	38	39	40	36	38	49	49	38	74.1736	62.9987	86.4553	67.2428	57.0776	74.331	103.051	209.939	321.213	593.314	38.1097	167.635	89.3924	77.923	10.6058	22.0163	462.38	971.35	8.4286	3.5393
RC116	1	53	50	1	89	2.71	2.5	3.33	3.38	4	3.04	7	39	53	47	55	49	44	45	49	6.6	39	47	47	54	45	39	40	48	78.1657	73.0994	85.0581	74.597	67.6743	89.7129	15.4969	63.3435	191.055	990.455	106.907	95.6806	64.1166	91.1702	35.8771	8.8073	313.478	1149.72	1.7871	10.3517
RC117	1	53	50	1	116	4.14	3.67	3.67	4.25	4	4	0.7	44	50	44	39	45	54	54	44	8.1	52	53	48	45	48	56	66	48	58.0977	54.8045	65.1042	63.2223	58.3431	73.8189	92.8982	124.103	63.8389	377.109	48.0475	38.9162	57.0268	90.6399	42.9205	9.3537	204.844	540.155	1.3287	9.6903
RC118	2	28	20	2	99	3.71	3.17	3.67	3.5	3	3.46	5.3	39	45	45	36	44	48	51	42	6	38	44	41	37	38	44	47	40	78.9705	69.8975	94.1029	70.3224	61.287	86.7804	46.3344	98.7258	212.183	593.303	511.714	673.978	29.2991	46.7193	70.6598	53.0721	770.528	1368.66	0.4147	0.8803
RC119	1	38	30	1	101	4.29	3.5	3	4.38	4	3.96	3.6	40	50	46	48	52	63	54	44	3.7	43	47	41	43	45	55	47	42	76.1573	66.8896	82.8958	75.6587	64.433	83.0105	41.5994	85.2552	495.163	430.166	87.7722	155.858	84.9417	73.3828	15.0567	26.5882	624.543	671.45	5.6415	2.76
RC120	1	45	40	1	121	5	5	5	5	4.5	4.96	1.7	38	31	40	36	32	74	74	30	3.6	38	31	40	36	37	81	74	30	78.058	66.5631	93.3707	77.1378	66.6223	87.5912	70.2863	79.7111	384.041	553.684	264.537	239.199	59.202	69.8079	40.7798	30.1579	718.982	872.866	1.4517	2.3147
RC121	1	60	60	2	126	4.57	5	5	4.25	4.5	4.62	0.5	38	32	40	36	33	73	50	31	1.4	38	32	40	36	34	77	69	31	90.4995	85.7878	93.5162	86.2291	79.8935	90.8265	6.9875	4.5765	24.8649	99.9338	30.3301	22.5293	45.0233	81.5993	54.9191	18.3959	62.2143	127.046	0.8198	4.4357
RC122	2	64	60	1	106	4	3.83	3.67	3.38	4	3.73	0.7	39	44	42	34	36	59	51	39	1.7	38	45	41	39	45	62	51	39	76.0022	71.2082	84.9377	78.1224	72.5689	89.2326	21.6188	32.0519	38.3336	113.574	244.938	223.516	13.5265	33.6583	86.4295	66.24	305.015	369.486	0.1565	0.5081
RC123	1	61	60	1	93	4.14	3.67	3	3.75	3.5	3.73	0.8	43	46	48	43	49	59	52	44	3.9	43	50	48	43	49	61	54	45	70.0381	66.2252	73.9645	65.831	58.3885	76.4526	16.0339	100.852	132.566	583.446	15.9131	94.0871	89.1741	86.108	10.7044	13.8859	164.693	778.426	8.3306	6.2011
RC124	2	53	50	1	127	4.43	4.17	3.67	3.88	4	4.08	3.6	38	36	40	36	36	72	66	33	6	38	35	40	36	35	73	68	32	74.193	68.9655	78.3699	68.2346	64.3363	78.125	11.7258	9.2831	54.3687	98.2687	47.1055	104.175	53.5777	48.5377	46.4202	51.4551	113.202	211.742	1.1542	0.9433
RC125	1	40	40	1	108	4.14	3.17	3.33	4.25	5	3.92	2.5	57	62	48	50	69	65	59	54	4.9	49	56	48	46	61	63	62	49	73.526	69.0767	81.9448	68.5298	61.4754	77.5212	20.9067	81.7449	155.631	411.84	21.441	50.7491	87.891	89.0207	12.1086	10.9696	197.979	544.379	7.2586	8.1152
RC127	1	63	60	2	89	4	2.83	2	3.38	4	3.31	1.9	49	62	61	45	64	40	42	59	0.9	45	56	57	46	55	45	54	53	59.1386	49.7925	69.7188	58.0332	48.3325	68.3839	306.465	443.283	2880.99	2668.21	95.8922	181.877	96.7778	93.6158	3.2212	6.3813	3283.37	3293.45	30.044	14.6704
RC128	1	61	60	2	88	3	3.17	2.33	3.38	3	3.08	1	50	38	44	45	41	56	50	42	3	39	41	45	41	44	56	52	41	57.2154	54.1126	62.5913	52.9713	48.5437	61.5511	76.0551	137.143	141.958	299.054	152.484	304.654	48.1867	49.5344	51.7599	50.4621	370.655	740.873	0.931	0.9816
RC129	1	64	60	2	106	4.14	3.83	3.67	4	4	3.96	3.2	52	41	48	48	41	58	54	45	1.5	50	43	46	43	37	62	59	42	79.1919	73.5835	85.8861	74.373	68.2439	81.6993	52.3329	53.6066	177.526	301.779	14.6969	24.9387	92.3182	92.3644	7.6428	7.6329	244.631	380.334	12.0792	12.1009
RC130	1	58	50	2	103	3.14	3.17	3	4	3.5	3.42	3.3	38	46	42	43	37	56	59	39	3.3	38	47	40	37	32	59	52	37	72.8417	64.5674	81.6549	59.1494	52.7612	73.0105	185.815	471.44	609.328	1218.38	217.223	619.269	73.7192	66.2971	26.2806	33.6969	1012.37	2309.2	2.8051	1.9675
RC131	1	47	40	2	94	3.43	3	2.67	2.88	3.5	3.08	2.4	39	40	41	41	40	44	42	41	5.1	39	44	44	39	38	45	38	42	65.5252	61.0625	73.8371	62.9254	59.0784	70.688	105.331	57.5312	437.457	342.679	86.073	122.846	83.4848	73.6061	16.4263	26.3868	629.328	523.089	5.0824	2.7895
RC132	1	50	50	2	117	3.86	3.83	3.33	3.5	3.5	3.65	7.4	71	49	50	64	55	58	64	56	5.2	56	44	46	55	48	63	74	47	67.0702	59.3707	77.4593	58.0676	48.0846	78.1861	95.3605	1122.44	925.492	3639.35	253.645	364.171	78.4854	90.9028	21.5101	9.0962	1274.55	5126	3.6488	9.9935
RC134	2	61	60	1	77	3.57	2.83	3	3.63	3.5	3.35	4.6	40	48	55	48	45	47	49	48	6.2	38	44	51	39	45	45	47	45	74.2599	70.1919	76.9823	68.3668	64.0478	77.4393	10.3847	35.4825	38.6961	187.155	25.1984	118.3	60.5578	61.2527	39.4344	38.7177	74.2841	341.028	1.5357	1.582
RC135	1	48	40	2	116	4.57	4.33	3.33	4.5	4	4.31	1.3	40	38	41	46	46	59	64	40	3.2	39	37	40	45	48	62	62	39	71.9707	64.697	81.1908	63.4651	54.444	74.184	34.7401	94.3874	261.086	1144.48	160.181	1841.05	61.9609	38.3091	38.0141	61.6251	456.113	3081.89	1.6299	0.6216
RC136	1	45	40	1	115	3.57	3.17	3.33	3.63	3	3.42	5.1	49	61	47	66	63	56	59	55	7	49	59	48	62	57	55	64	53	88.7408	73.5076	100.234	82.3235	69.2841	94.8167	28.9863	69.2464	1279.98	1895.39	165.384	403.649	88.556	82.4396	11.4421	17.5566	1474.38	2368.38	7.7395	4.6956
RC137	2	31	30	2	85	3.14	3.33	3.33	2.88	2.5	3.08	7.9	41	61	47	52	49	41	39	51	6.6	38	55	44	55	51	41	39	49	50.2706	45.6691	58.5366	45.9358	42.123	62.0958	384.3	377.578	1163.63	729.018	1417.61	1733.28	45.08	29.6024	54.9193	70.3812	2965.56	2840.28	0.8208	0.4206
RC138	1	32	30	2	110	3.86	3.5	4	4.38	4	3.96	2.2	40	43	43	41	38	56	57	40	1.5	38	37	40	36	34	58	52	35	81.1428	69.3481	101.42	73.124	65.5594	83.0105	263.919	39.6685	1434.89	705.877	170.835	223.541	89.3596	75.9477	10.6389	24.0515	1869.67	969.094	8.3993	3.1577
RC139	2	53	50	2	110	3.86	2.5	3.33	3.88	3.5	3.46	6.1	38	41	40	43	37	47	39	40	6.4	38	41	40	43	35	47	32	39	53.4262	46.5044	60.3622	51.1317	45.9067	68.0177	99.5176	387.641	474.383	2161.1	509.953	995.484	48.0102	68.334	51.61	31.4773	1087.61	3550.19	0.9303	2.1709
RC140	2	46	40	1	90	3.86	3.5	4	4	4	3.85	3	39	47	42	43	46	49	42	43	3.6	38	50	40	48	49	42	39	45	56.7735	52.3469	60.8519	54.5142	50.8302	57.6147	52.3647	18.6988	584.711	280.774	989.973	1356.22	37.1224	17.1505	62.8518	82.8418	1627.45	1655.82	0.5906	0.207
RC141	1	37	30	2	135	5	5	5	5	5	5	1.4	38	31	40	36	37	81	74	30	3.7	38	34	40	46	36	80	64	32	65.5216	59.1483	73.8371	58.2171	46.9704	73.046	91.6728	75.8223	762.675	2074.37	117.827	161.249	86.6144	92.7749	13.3812	7.2118	972.214	2311.74	6.4728	12.8644
RC142	1	53	50	2	93	4.14	3.5	3	3.75	4	3.73	2.3	39	41	42	36	41	55	54	39	2.4	38	46	41	37	41	55	47	39	60.2646	53.0786	69.4284	62.0783	56.4759	68.4307	103.306	24.5388	639.214	592.101	349.225	216.899	64.6644	73.1816	35.3284	26.808	1091.82	833.623	1.8304	2.7298
RC143	2	26	20	1	116	3.57	3.33	3	3.88	3.5	3.54	1.9	38	48	40	34	49	45	44	42	4.4	38	36	40	39	41	55	42	37	61.9106	58.7429	71.3606	58.5136	55.3812	66.5336	107.563	30.2533	276.764	53.908	410.727	141.962	40.2442	27.4846	59.7238	72.3784	795.273	226.392	0.6738	0.3797
RC144	2	29	20	2	112	4.71	4	4	4	4.5	4.23	3.5	43	45	42	54	42	65	59	41	3.9	38	42	40	43	32	65	66	35	73.7061	63.9659	86.0092	66.0057	59.23	76.4331	452.157	151.39	1249.68	1040.66	366.177	626.064	77.3288	62.4176	22.6586	37.5507	2068.22	1818.64	3.4128	1.6622
RC145	2	63	60	1	116	4	3.17	3.33	3.38	3.5	3.5	3.1	44	48	54	43	53	49	59	49	3.7	38	41	41	37	38	45	49	40	60.0728	56.9476	68.1663	66.7575	58.5023	78.3699	65.3885	359.03	201.337	982.163	29.7816	66.6347	87.109	93.6375	12.8851	6.3528	296.521	1407.93	6.7604	14.7395
RC146	1	38	30	2	112	4.14	2.83	3	3.63	3.5	3.5	4	38	43	48	43	41	58	47	41	3.5	38	38	40	39	36	51	47	38	65.5634	58.9507	73.3317	62.7106	55.1673	77.7202	77.5128	41.1845	1049.78	1164.92	471.228	159.754	69.0155	87.9247	30.9798	12.0578	1598.59	1366.09	2.2278	7.2919
RC148	1	52	50	1	85	4.14	3.17	2	3.88	3.5	3.54	1.9	38	41	45	36	40	44	40	41	2.6	39	46	44	43	42	40	38	45	64.1583	60.4473	72.5865	61.4816	58.7889	67.8426	16.6631	18.7142	221.714	142.722	72.8577	103.573	75.2622	57.9434	24.7319	42.0494	311.253	265.027	3.0431	1.378
RC149	1	28	20	2	106	4.43	4.17	3.67	4	4.5	4.15	2.6	40	40	44	41	38	59	59	39	3.8	38	41	42	43	36	59	54	38	73.6271	63.7755	84.4832	74.439	65.5165	90.4704	52.155	37.6651	862.391	785.031	135.081	139.384	86.4469	84.9158	13.5407	15.077	1049.75	962.147	6.3842	5.6321
RC150	1	62	60	1	106	4	4.17	4	4.5	4	4.19	3.1	38	34	40	37	36	59	47	35	6.4	38	35	40	36	32	56	42	35	79.5179	73.9645	85.1547	75.3359	60.8766	83.5422	45.2331	51.9243	130.255	512.251	84.9168	181.201	60.528	73.8677	39.4598	26.1296	260.432	745.396	1.5339	2.827
RC151	2	35	30	1	107	4.57	4.33	3.33	4.38	4	4.27	0.5	49	36	43	36	44	63	47	39	6.1	48	33	41	39	42	72	54	36	66.6798	60.741	84.317	69.7686	58.812	78.5546	84.5495	12.6332	1305.03	1541.58	575.011	578.531	69.4083	72.7064	30.5821	27.2856	1964.77	2132.91	2.2696	2.6646
[truncated: 20 more columns]
